# Supplementary material for: The Big Five Personality Traits and Brain Arousal in the Resting State
Source: Brain Sci. 2021 Sep 26;11(10):1272. doi: 10.3390/brainsci11101272 (PMC8533901; doi:10.3390/brainsci11101272)
Supplement: Supplementary file 1 [file brainsci-11-01272-s001.zip]

Archive with 1 entries (1 files):
- brainsci-1385492-supplementary.pdf
